# Supplementary material for: Constructing the human brain metabolic connectome with MR spectroscopic imaging reveals cerebral biochemical organization
Source: Nat Commun. 2025 Dec 22;16:11344. doi: 10.1038/s41467-025-66124-w (PMC12727723; doi:10.1038/s41467-025-66124-w)
Supplement: Supplementary file 3 — Supplementary Data 1 [file 41467_2025_66124_MOESM3_ESM.csv]

MRSI voxel counts	MRSI parcel coverage	Parcel label	Parcel name
4.0	0.17	1	ctx-rh-lateralorbitofrontal_1
21.0	0.7	2	ctx-rh-lateralorbitofrontal_2
5.0	0.22	3	ctx-rh-lateralorbitofrontal_3
0	0	4	ctx-rh-lateralorbitofrontal_4
15.0	0.42	5	ctx-rh-parsorbitalis_1
0	0	6	ctx-rh-frontalpole_1
7.0	0.3	7	ctx-rh-medialorbitofrontal_1
0	0	8	ctx-rh-medialorbitofrontal_2
0	0	9	ctx-rh-medialorbitofrontal_3
13.0	1.0	10	ctx-rh-parstriangularis_1
39.0	0.98	11	ctx-rh-parstriangularis_2
20.0	1.0	12	ctx-rh-parsopercularis_1
17.0	1.0	13	ctx-rh-parsopercularis_2
41.0	1.0	14	ctx-rh-rostralmiddlefrontal_1
33.0	1.0	15	ctx-rh-rostralmiddlefrontal_2
49.0	1.0	16	ctx-rh-rostralmiddlefrontal_3
32.0	0.95	17	ctx-rh-rostralmiddlefrontal_4
18.0	0.81	18	ctx-rh-rostralmiddlefrontal_5
7.0	0.26	19	ctx-rh-rostralmiddlefrontal_6
31.0	0.94	20	ctx-rh-superiorfrontal_1
40.0	0.97	21	ctx-rh-superiorfrontal_2
44.0	0.99	22	ctx-rh-superiorfrontal_3
38.0	0.92	23	ctx-rh-superiorfrontal_4
40.0	0.96	24	ctx-rh-superiorfrontal_5
25.0	0.86	25	ctx-rh-superiorfrontal_6
14.0	0.9	26	ctx-rh-superiorfrontal_7
26.0	0.97	27	ctx-rh-superiorfrontal_8
23.0	1.0	28	ctx-rh-caudalmiddlefrontal_12
45.0	0.99	30	ctx-rh-caudalmiddlefrontal_3
19.0	1.0	31	ctx-rh-precentral_1
18.0	1.0	32	ctx-rh-precentral_2
26.0	1.0	33	ctx-rh-precentral_3
33.0	0.99	34	ctx-rh-precentral_4
27.0	0.96	35	ctx-rh-precentral_5
24.0	0.87	36	ctx-rh-precentral_6
13.0	0.99	37	ctx-rh-paracentral_1
20.0	0.99	38	ctx-rh-paracentral_2
14.0	1.0	39	ctx-rh-paracentral_3
21.0	0.72	40	ctx-rh-rostralanteriorcingulate_1
27.0	1.0	41	ctx-rh-caudalanteriorcingulate_1
20.0	1.0	42	ctx-rh-posteriorcingulate_1
16.0	1.0	43	ctx-rh-posteriorcingulate_2
19.0	1.0	44	ctx-rh-isthmuscingulate_1
17.0	1.0	45	ctx-rh-postcentral_1
17.0	1.0	46	ctx-rh-postcentral_2
22.0	0.93	47	ctx-rh-postcentral_3
23.0	0.97	48	ctx-rh-postcentral_4
18.0	0.67	49	ctx-rh-postcentral_5
18.0	1.0	50	ctx-rh-supramarginal_1
39.0	1.0	51	ctx-rh-supramarginal_2
27.0	1.0	52	ctx-rh-supramarginal_3
35.0	1.0	53	ctx-rh-supramarginal_4
16.0	0.98	54	ctx-rh-superiorparietal_1
14.0	0.83	55	ctx-rh-superiorparietal_2
19.0	0.88	56	ctx-rh-superiorparietal_3
17.0	0.84	57	ctx-rh-superiorparietal_4
27.0	0.95	58	ctx-rh-superiorparietal_5
22.0	1.0	59	ctx-rh-superiorparietal_6
22.0	0.93	60	ctx-rh-superiorparietal_7
18.0	0.99	61	ctx-rh-inferiorparietal_1
34.0	0.99	62	ctx-rh-inferiorparietal_2
14.0	0.98	63	ctx-rh-inferiorparietal_3
21.0	0.98	64	ctx-rh-inferiorparietal_4
32.0	1.0	65	ctx-rh-inferiorparietal_5
39.0	0.97	66	ctx-rh-inferiorparietal_6
16.0	1.0	67	ctx-rh-precuneus_1
19.0	1.0	68	ctx-rh-precuneus_2
21.0	1.0	69	ctx-rh-precuneus_3
34.0	1.0	70	ctx-rh-precuneus_4
31.0	1.0	71	ctx-rh-precuneus_5
13.0	1.0	72	ctx-rh-cuneus_1
15.0	1.0	73	ctx-rh-cuneus_2
20.0	1.0	74	ctx-rh-pericalcarine
16.0	0.78	76	ctx-rh-lateraloccipital_1
30.0	0.91	77	ctx-rh-lateraloccipital_2
23.0	0.89	78	ctx-rh-lateraloccipital_3
44.0	0.99	79	ctx-rh-lateraloccipital_4
45.0	0.99	80	ctx-rh-lateraloccipital_5
26.0	1.0	81	ctx-rh-lingual_1
14.0	1.0	82	ctx-rh-lingual_2
23.0	1.0	83	ctx-rh-lingual_3
24.0	1.0	84	ctx-rh-fusiform_1
32.0	1.0	85	ctx-rh-fusiform_2
22.0	0.9	86	ctx-rh-fusiform_3
12.0	0.44	87	ctx-rh-fusiform_4
19.0	0.67	88	ctx-rh-parahippocampal_1
0	0	89	ctx-rh-entorhinal_1
0	0	90	ctx-rh-temporalpole_1
2.0	0.05	91	ctx-rh-inferiortemporal_12
7.0	0.33	93	ctx-rh-inferiortemporal_3
40.0	0.89	94	ctx-rh-inferiortemporal_4
45.0	0.97	95	ctx-rh-middletemporal_1
26.0	0.98	96	ctx-rh-middletemporal_2
20.0	0.69	97	ctx-rh-middletemporal_3
9.0	0.23	98	ctx-rh-middletemporal_4
26.0	1.0	99	ctx-rh-bankssts_1
28.0	1.0	100	ctx-rh-superiortemporal_1
26.0	1.0	101	ctx-rh-superiortemporal_2
25.0	1.0	102	ctx-rh-superiortemporal_3
14.0	0.94	103	ctx-rh-superiortemporal_4
33.0	0.9	104	ctx-rh-superiortemporal_5
14.0	1.0	105	ctx-rh-transversetemporal_1
16.0	1.0	106	ctx-rh-insula_1
24.0	1.0	107	ctx-rh-insula_2
28.0	0.99	108	ctx-rh-insula_3
46.0	1.0	109	subc-rh-caudate
55.0	1.0	110	subc-rh-putamen
27.0	0.95	111	subc-rh-pallidum_accumbens
11.0	1.0	113	thal-rh-pulvinar
10.0	1.0	114	thal-rh-ventral-anterior
7.0	1.0	115	thal-rh-mediodorsal
10.0	1.0	116	thal-rh-lateral-posterior-ventral-posterior-group
5.0	1.0	117	thal-rh-pulvinar-medial-centrolateral-group
12.0	1.0	118	thal-rh-ventrolateral
5.0	1.0	119	thal-rh-ventral-posterior-ventrolateral-group
11.0	0.64	120	amygd-rh
31.0	0.93	129	hipp-rh
0	0	133	hypo-rh-anterior-inferior
0	0	134	hypo-rh-anterior-superior
0	0	135	hypo-rh-posterior
0	0	136	hypo-rh-tubular-inferior
0	0	137	hypo-rh-tubular-superior
0	0	139	ctx-lh-lateralorbitofrontal_1
21.0	0.76	140	ctx-lh-lateralorbitofrontal_2
3.0	0.14	141	ctx-lh-lateralorbitofrontal_3
0	0	142	ctx-lh-lateralorbitofrontal_4
9.0	0.41	143	ctx-lh-parsorbitalis_1
0	0	144	ctx-lh-frontalpole_1
10.0	0.39	145	ctx-lh-medialorbitofrontal_1
0	0	146	ctx-lh-medialorbitofrontal_2
0	0	147	ctx-lh-medialorbitofrontal_3
13.0	1.0	148	ctx-lh-parstriangularis_1
26.0	0.88	149	ctx-lh-parstriangularis_2
33.0	0.99	150	ctx-lh-parsopercularis_1
21.0	1.0	151	ctx-lh-parsopercularis_2
34.0	0.96	152	ctx-lh-rostralmiddlefrontal_1
31.0	0.99	153	ctx-lh-rostralmiddlefrontal_2
48.0	0.96	154	ctx-lh-rostralmiddlefrontal_3
29.0	0.89	155	ctx-lh-rostralmiddlefrontal_4
14.0	0.67	156	ctx-lh-rostralmiddlefrontal_5
5.0	0.19	157	ctx-lh-rostralmiddlefrontal_6
31.0	0.81	158	ctx-lh-superiorfrontal_1
53.0	0.96	159	ctx-lh-superiorfrontal_2
39.0	0.94	160	ctx-lh-superiorfrontal_3
31.0	0.9	161	ctx-lh-superiorfrontal_4
38.0	0.88	162	ctx-lh-superiorfrontal_5
32.0	0.97	163	ctx-lh-superiorfrontal_6
17.0	0.86	164	ctx-lh-superiorfrontal_7
20.0	0.96	165	ctx-lh-superiorfrontal_8
35.0	1.0	166	ctx-lh-caudalmiddlefrontal_12
48.0	0.93	168	ctx-lh-caudalmiddlefrontal_3
23.0	0.99	169	ctx-lh-precentral_1
22.0	1.0	170	ctx-lh-precentral_2
20.0	0.97	171	ctx-lh-precentral_3
23.0	0.97	172	ctx-lh-precentral_4
26.0	0.9	173	ctx-lh-precentral_5
20.0	0.81	174	ctx-lh-precentral_6
14.0	0.98	175	ctx-lh-paracentral_1
11.0	0.99	176	ctx-lh-paracentral_2
13.0	1.0	177	ctx-lh-paracentral_3
30.0	0.86	178	ctx-lh-rostralanteriorcingulate_1
23.0	1.0	179	ctx-lh-caudalanteriorcingulate_1
16.0	1.0	180	ctx-lh-posteriorcingulate_1
22.0	1.0	181	ctx-lh-posteriorcingulate_2
29.0	1.0	182	ctx-lh-isthmuscingulate_1
14.0	1.0	183	ctx-lh-postcentral_1
20.0	0.94	184	ctx-lh-postcentral_2
23.0	0.89	185	ctx-lh-postcentral_3
13.0	1.0	186	ctx-lh-postcentral_4
16.0	0.67	187	ctx-lh-postcentral_5
17.0	0.96	188	ctx-lh-supramarginal_1
38.0	0.95	189	ctx-lh-supramarginal_2
46.0	0.95	190	ctx-lh-supramarginal_3
23.0	1.0	191	ctx-lh-supramarginal_4
31.0	0.95	192	ctx-lh-superiorparietal_1
11.0	0.67	193	ctx-lh-superiorparietal_2
24.0	0.84	194	ctx-lh-superiorparietal_3
24.0	0.98	195	ctx-lh-superiorparietal_4
17.0	1.0	196	ctx-lh-superiorparietal_5
20.0	1.0	197	ctx-lh-superiorparietal_6
28.0	0.99	198	ctx-lh-superiorparietal_7
20.0	1.0	199	ctx-lh-inferiorparietal_1
30.0	0.99	200	ctx-lh-inferiorparietal_2
21.0	0.99	201	ctx-lh-inferiorparietal_3
22.0	1.0	202	ctx-lh-inferiorparietal_4
10.0	1.0	203	ctx-lh-inferiorparietal_5
30.0	1.0	204	ctx-lh-inferiorparietal_6
11.0	1.0	205	ctx-lh-precuneus_1
16.0	1.0	206	ctx-lh-precuneus_2
23.0	1.0	207	ctx-lh-precuneus_3
34.0	1.0	208	ctx-lh-precuneus_4
29.0	1.0	209	ctx-lh-precuneus_5
14.0	1.0	210	ctx-lh-cuneus_1
20.0	1.0	211	ctx-lh-cuneus_2
15.0	1.0	212	ctx-lh-pericalcarine
23.0	0.97	214	ctx-lh-lateraloccipital_1
22.0	0.97	215	ctx-lh-lateraloccipital_2
23.0	0.93	216	ctx-lh-lateraloccipital_3
38.0	1.0	217	ctx-lh-lateraloccipital_4
38.0	1.0	218	ctx-lh-lateraloccipital_5
18.0	1.0	219	ctx-lh-lingual_1
11.0	1.0	220	ctx-lh-lingual_2
30.0	1.0	221	ctx-lh-lingual_3
27.0	1.0	222	ctx-lh-fusiform_1
36.0	1.0	223	ctx-lh-fusiform_2
25.0	0.91	224	ctx-lh-fusiform_3
14.0	0.47	225	ctx-lh-fusiform_4
26.0	0.82	226	ctx-lh-parahippocampal_1
0	0	227	ctx-lh-entorhinal_1
0	0	228	ctx-lh-temporalpole_1
5.0	0.1	229	ctx-lh-inferiortemporal_12
12.0	0.45	231	ctx-lh-inferiortemporal_3
33.0	0.98	232	ctx-lh-inferiortemporal_4
32.0	0.97	233	ctx-lh-middletemporal_1
22.0	0.87	234	ctx-lh-middletemporal_2
15.0	0.68	235	ctx-lh-middletemporal_3
8.0	0.18	236	ctx-lh-middletemporal_4
45.0	1.0	237	ctx-lh-bankssts_1
40.0	0.98	238	ctx-lh-superiortemporal_1
22.0	0.95	239	ctx-lh-superiortemporal_2
22.0	0.99	240	ctx-lh-superiortemporal_3
13.0	0.87	241	ctx-lh-superiortemporal_4
33.0	0.68	242	ctx-lh-superiortemporal_5
12.0	1.0	243	ctx-lh-transversetemporal_1
19.0	1.0	244	ctx-lh-insula_1
23.0	1.0	245	ctx-lh-insula_2
30.0	0.99	246	ctx-lh-insula_3
44.0	0.99	247	subc-lh-caudate
53.0	1.0	248	subc-lh-putamen
24.0	0.95	249	subc-lh-pallidum_accumbens
9.0	1.0	251	thal-lh-pulvinar
9.0	1.0	252	thal-lh-ventral-anterior
9.0	1.0	253	thal-lh-mediodorsal
11.0	1.0	254	thal-lh-lateral-posterior-ventral-posterior-group
6.0	1.0	255	thal-lh-pulvinar-medial-centrolateral-group
14.0	1.0	256	thal-lh-ventrolateral
3.0	1.0	257	thal-lh-ventral-posterior-ventrolateral-group
10.0	0.56	258	amygd-lh
32.0	0.93	267	hipp-lh
0	0	271	hypo-lh-anterior-inferior
0	0	272	hypo-lh-anterior-superior
0	0	273	hypo-lh-posterior
0	0	274	hypo-lh-tubular-inferior
0	0	275	hypo-lh-tubular-superior
61.0	1.0	277	brain-stem-midbrain
52.0	0.32	278	brain-stem-pons
0	0	279	brain-stem-medulla
2.0	1.0	280	brain-stem-scp
36.0	0.98	2001	cer-Left I-IV
39.0	0.95	2002	cer-Right I-IV
42.0	0.92	2003	cer-Left V
40.0	0.94	2004	cer-Right V
84.0	0.83	2005	cer-Left VI
23.0	1.0	2006	cer-Vermis VI
80.0	0.85	2007	cer-Right VI
76.0	0.5	2008	cer-Left Crus I
0	0	2009	cer-Vermis Crus I
83.0	0.53	2010	cer-Right Crus I
13.0	0.11	2011	cer-Left Crus II
4.0	0.87	2012	cer-Vermis Crus II
17.0	0.16	2013	cer-Right Crus II
0	0	2014	cer-Left VIIb
0	0	2015	cer-Vermis VIIb
0	0	2016	cer-Right VIIb
0	0	2017	cer-Left VIIIa
4.0	0.3	2018	cer-Vermis VIIIa
0	0	2019	cer-Right VIIIa
0	0	2020	cer-Left VIIIb
0	0	2021	cer-Vermis VIIIb
0	0	2022	cer-Right VIIIb
0	0	2023	cer-Left IX
0	0	2024	cer-Vermis IX
0	0	2025	cer-Right IX
0	0	2026	cer-Left X
0	0	2027	cer-Vermis X
0	0	2028	cer-Right X
