# Supplementary material for: Constructing the human brain metabolic connectome with MR spectroscopic imaging reveals cerebral biochemical organization
Source: Nat Commun. 2025 Dec 22;16:11344. doi: 10.1038/s41467-025-66124-w (PMC12727723; doi:10.1038/s41467-025-66124-w)
Supplement: Supplementary file 4 — Supplementary Data 2 [file 41467_2025_66124_MOESM4_ESM.csv]

Rank	GO ID	Leaveout Score	GO Term Name	GO Parent Term	Enrichment Ratio
1	GO:0120036	0.0088	plasma membrane bounded cell projection organization	cell projection organization	1.1138
2	GO:0051301,GO:0007163,GO:0007272,GO:0008283,GO:0007154,GO:0008037	0.0088	cell division,establishment or maintenance of cell polarity,ensheathment of neurons,cell population proliferation,cell communication,cell recognition	cellular process	1.1181
3	GO:0009914,GO:0015695,GO:0015698,GO:0098657,GO:0015748,GO:0006865	0.0086	hormone transport,organic cation transport,inorganic anion transport,import into cell,organophosphate ester transport,amino acid transport	transport	1.118
4	GO:0042752,GO:0023052	0.0083	regulation of circadian rhythm,signaling	regulation of biological process	1.1178
5	GO:0030001	0.0083	metal ion transport	monoatomic cation transport	1.118
6	GO:0050817,GO:0007275,GO:0048871,GO:0001503,GO:0007610	0.0082	coagulation,multicellular organism development,multicellular organismal-level homeostasis,ossification,behavior	multicellular organismal process	1.1156
7	GO:0006816,GO:0006814,GO:0006813	0.0079	calcium ion transport,sodium ion transport,potassium ion transport	metal ion transport	1.1193
8	GO:0031175	0.0077	neuron projection development	plasma membrane bounded cell projection organization	1.1167
9	GO:0099536	0.0076	synaptic signaling	cell-cell signaling	1.1214
10	GO:0035725	0.0075	sodium ion transmembrane transport	sodium ion transport	1.1214
11	GO:0099537	0.0074	trans-synaptic signaling	synaptic signaling	1.1214
12	GO:0007267	0.0074	cell-cell signaling	cell communication	1.114
13	GO:0001508,GO:0060078	0.0073	action potential,regulation of postsynaptic membrane potential	regulation of membrane potential	1.1214
14	GO:0071805	0.0073	potassium ion transmembrane transport	potassium ion transport	1.1147
15	GO:0098916	0.0073	anterograde trans-synaptic signaling	trans-synaptic signaling	1.1214
16	GO:0007268	0.0073	chemical synaptic transmission	anterograde trans-synaptic signaling	1.1214
17	GO:1902414,GO:1990778,GO:0072657	0.0071	protein localization to cell junction,protein localization to cell periphery,protein localization to membrane	protein localization	1.1173
18	GO:0007611	0.007	learning or memory	behavior	1.1134
19	GO:0098739	0.007	import across plasma membrane	transmembrane transport	1.1146
20	GO:0007612,GO:0007613	0.007	learning,memory	learning or memory	1.117
21	GO:0034330,GO:0045229,GO:0043062	0.0069	cell junction organization,external encapsulating structure organization,extracellular structure organization	cellular component organization	1.1136
22	GO:0034329	0.0069	cell junction assembly	cellular component assembly	1.1134
23	GO:0097485	0.0069	neuron projection guidance	neuron projection development	1.1214
24	GO:0007411	0.0069	axon guidance	neuron projection guidance	1.1214
25	GO:0007416	0.0068	synapse assembly	cell junction assembly	1.1214
26	GO:0050905	0.0068	neuromuscular process	nervous system process	1.1214
27	GO:0030198	0.0068	extracellular matrix organization	extracellular structure organization	1.1133
28	GO:0023061	0.0068	signal release	secretion by cell	1.1146
29	GO:0045444,GO:0022008,GO:0010001,GO:0030182,GO:0002521,GO:0001649,GO:0030855,GO:0030099	0.0068	fat cell differentiation,neurogenesis,glial cell differentiation,neuron differentiation,leukocyte differentiation,osteoblast differentiation,epithelial cell differentiation,myeloid cell differentiation	cell differentiation	1.1169
30	GO:0097191,GO:0007229,GO:0016055	0.0067	extrinsic apoptotic signaling pathway,integrin-mediated signaling pathway,Wnt signaling pathway	cell surface receptor signaling pathway	1.1187
31	GO:0010811	0.0067	positive regulation of cell-substrate adhesion	regulation of cell-substrate adhesion	1.1214
32	GO:0046496	0.0067	nicotinamide nucleotide metabolic process	pyridine nucleotide metabolic process	1.1214
33	GO:0006820	0.0067	monoatomic anion transport	monoatomic ion transport	1.1145
34	GO:0035107,GO:0048598,GO:0000902,GO:0009887	0.0066	appendage morphogenesis,embryonic morphogenesis,cell morphogenesis,animal organ morphogenesis	anatomical structure morphogenesis	1.1174
35	GO:0006821,GO:0098656	0.0066	chloride transport,monoatomic anion transmembrane transport	monoatomic anion transport	1.1176
36	GO:0050808	0.0066	synapse organization	cell junction organization	1.117
37	GO:0010508,GO:2000060	0.0066	positive regulation of autophagy,positive regulation of ubiquitin-dependent protein catabolic process	positive regulation of catabolic process	1.1214
38	GO:0014074	0.0066	response to purine-containing compound	response to organic cyclic compound	1.1139
39	GO:0098661	0.0065	inorganic anion transmembrane transport	inorganic anion transport	1.1214
40	GO:1902476	0.0065	chloride transmembrane transport	chloride transport	1.1214
41	GO:0019362,GO:0009166	0.0065	pyridine nucleotide metabolic process,nucleotide catabolic process	nucleotide metabolic process	1.1214
42	GO:0055074	0.0065	calcium ion homeostasis	monoatomic cation homeostasis	1.1165
43	GO:0007188	0.0065	adenylate cyclase-modulating G protein-coupled receptor signaling pathway	G protein-coupled receptor signaling pathway	1.1214
44	GO:0030010	0.0065	establishment of cell polarity	establishment or maintenance of cell polarity	1.1214
45	GO:0008366	0.0065	axon ensheathment	ensheathment of neurons	1.1214
46	GO:0060249,GO:0048872	0.0065	anatomical structure homeostasis,homeostasis of number of cells	multicellular organismal-level homeostasis	1.1153
47	GO:0031032	0.0064	actomyosin structure organization	actin cytoskeleton organization	1.1116
48	GO:0006897	0.0064	endocytosis	vesicle-mediated transport	1.1163
49	GO:0050770	0.0064	regulation of axonogenesis	regulation of neuron projection development	1.1135
50	GO:0007623	0.0064	circadian rhythm	rhythmic process	1.1133
51	GO:0001894	0.0064	tissue homeostasis	anatomical structure homeostasis	1.1154
52	GO:0010467	0.0064	gene expression	macromolecule biosynthetic process	1.116
53	GO:0048562,GO:0042476	0.0064	embryonic organ morphogenesis,odontogenesis	animal organ morphogenesis	1.1214
54	GO:0097190	0.0064	apoptotic signaling pathway	signal transduction	1.1144
55	GO:0072524,GO:0070085	0.0064	pyridine-containing compound metabolic process,glycosylation	metabolic process	1.1165
56	GO:1903076	0.0064	regulation of protein localization to plasma membrane	regulation of protein localization to cell periphery	1.1119
57	GO:0050731	0.0064	positive regulation of peptidyl-tyrosine phosphorylation	positive regulation of protein phosphorylation	1.1214
58	GO:0030148	0.0064	sphingolipid biosynthetic process	sphingolipid metabolic process	1.1214
59	GO:0006520	0.0064	amino acid metabolic process	primary metabolic process	1.1132
60	GO:0046328	0.0064	regulation of JNK cascade	regulation of MAPK cascade	1.1133
61	GO:0007088	0.0064	regulation of mitotic nuclear division	regulation of mitotic cell cycle	1.1121
62	GO:0006874	0.0064	intracellular calcium ion homeostasis	intracellular monoatomic cation homeostasis	1.1158
63	GO:0018205	0.0064	peptidyl-lysine modification	peptidyl-amino acid modification	1.1214
64	GO:0002698	0.0064	negative regulation of immune effector process	negative regulation of immune system process	1.113
65	GO:0006892	0.0063	post-Golgi vesicle-mediated transport	Golgi vesicle transport	1.1214
66	GO:0006195	0.0063	purine nucleotide catabolic process	purine nucleotide metabolic process	1.1214
67	GO:0060070	0.0063	canonical Wnt signaling pathway	Wnt signaling pathway	1.1214
68	GO:0042552	0.0063	myelination	axon ensheathment	1.1214
69	GO:0006468	0.0063	protein phosphorylation	phosphorylation	1.1127
70	GO:0008306	0.0063	associative learning	learning	1.1214
71	GO:0001578	0.0063	microtubule bundle formation	microtubule cytoskeleton organization	1.1214
72	GO:0031334	0.0063	positive regulation of protein-containing complex assembly	regulation of protein-containing complex assembly	1.1159
73	GO:0001501,GO:0007417	0.0063	skeletal system development,central nervous system development	system development	1.1214
74	GO:0010821	0.0063	regulation of mitochondrion organization	regulation of organelle organization	1.1118
75	GO:0001654	0.0063	eye development	sensory organ development	1.1214
76	GO:0045995	0.0063	regulation of embryonic development	regulation of multicellular organismal development	1.1214
77	GO:0016051,GO:0005996,GO:0016052	0.0063	carbohydrate biosynthetic process,monosaccharide metabolic process,carbohydrate catabolic process	carbohydrate metabolic process	1.1164
78	GO:0060560	0.0063	developmental growth involved in morphogenesis	developmental growth	1.1131
79	GO:0046467,GO:0006664	0.0063	membrane lipid biosynthetic process,glycolipid metabolic process	membrane lipid metabolic process	1.1214
80	GO:0009612	0.0063	response to mechanical stimulus	response to external stimulus	1.1214
81	GO:0046683	0.0063	response to organophosphorus	response to chemical	1.1131
82	GO:2000058	0.0063	regulation of ubiquitin-dependent protein catabolic process	regulation of catabolic process	1.1149
83	GO:0007423,GO:0048568,GO:0001822	0.0063	sensory organ development,embryonic organ development,kidney development	animal organ development	1.1214
84	GO:1903052	0.0063	positive regulation of proteolysis involved in protein catabolic process	positive regulation of proteolysis	1.1133
85	GO:1901800	0.0063	positive regulation of proteasomal protein catabolic process	positive regulation of protein catabolic process	1.1116
86	GO:0051225	0.0062	spindle assembly	spindle organization	1.1214
87	GO:0050848	0.0062	regulation of calcium-mediated signaling	regulation of intracellular signal transduction	1.1214
88	GO:1903900	0.0062	regulation of viral life cycle	regulation of viral process	1.1214
89	GO:1900180,GO:1904375	0.0062	regulation of protein localization to nucleus,regulation of protein localization to cell periphery	regulation of protein localization	1.1178
90	GO:1902905	0.0062	positive regulation of supramolecular fiber organization	positive regulation of cellular component organization	1.115
91	GO:0001525,GO:0035148	0.0062	angiogenesis,tube formation	anatomical structure formation involved in morphogenesis	1.1152
92	GO:0072659	0.0062	protein localization to plasma membrane	protein localization to membrane	1.1157
93	GO:0051262,GO:0051260	0.0062	protein tetramerization,protein homooligomerization	protein complex oligomerization	1.1187
94	GO:0044772	0.0062	mitotic cell cycle phase transition	cell cycle phase transition	1.1214
95	GO:0045621	0.0062	positive regulation of lymphocyte differentiation	regulation of lymphocyte differentiation	1.1132
96	GO:0060537,GO:0031214,GO:0060429,GO:0008544	0.0062	muscle tissue development,biomineral tissue development,epithelium development,epidermis development	tissue development	1.1176
97	GO:0016311,GO:0016310	0.0062	dephosphorylation,phosphorylation	phosphate-containing compound metabolic process	1.1137
98	GO:0007264	0.0062	small GTPase-mediated signal transduction	intracellular signaling cassette	1.117
99	GO:0006400	0.0062	tRNA modification	tRNA processing	1.1214
100	GO:0061387	0.0062	regulation of extent of cell growth	regulation of cell growth	1.1214
101	GO:0046879	0.0062	hormone secretion	hormone transport	1.1214
102	GO:0046330	0.0062	positive regulation of JNK cascade	positive regulation of MAPK cascade	1.1214
103	GO:0009411	0.0062	response to UV	response to light stimulus	1.1141
104	GO:0002687	0.0062	positive regulation of leukocyte migration	positive regulation of immune system process	1.114
105	GO:0000018	0.0062	regulation of DNA recombination	regulation of DNA metabolic process	1.1135
106	GO:0006006	0.0061	glucose metabolic process	hexose metabolic process	1.1214
107	GO:0008654	0.0061	phospholipid biosynthetic process	phospholipid metabolic process	1.1118
108	GO:0030097,GO:0055001,GO:0048666	0.0061	hemopoiesis,muscle cell development,neuron development	cell development	1.119
109	GO:0032434	0.0061	regulation of proteasomal ubiquitin-dependent protein catabolic process	regulation of proteasomal protein catabolic process	1.1129
110	GO:0007189	0.0061	adenylate cyclase-activating G protein-coupled receptor signaling pathway	adenylate cyclase-modulating G protein-coupled receptor signaling pathway	1.1214
111	GO:0006470	0.0061	protein dephosphorylation	dephosphorylation	1.1214
112	GO:0001764,GO:0001667	0.0061	neuron migration,ameboidal-type cell migration	cell migration	1.117
113	GO:0050878	0.0061	regulation of body fluid levels	regulation of biological quality	1.1134
114	GO:0046822	0.0061	regulation of nucleocytoplasmic transport	regulation of intracellular transport	1.1214
115	GO:0000077	0.0061	DNA damage checkpoint signaling	DNA integrity checkpoint signaling	1.1116
116	GO:0048511	0.0061	rhythmic process	biological_process	1.1172
117	GO:0050730	0.0061	regulation of peptidyl-tyrosine phosphorylation	regulation of protein phosphorylation	1.1142
118	GO:0016241	0.0061	regulation of macroautophagy	regulation of autophagy	1.1214
119	GO:0097553	0.0061	calcium ion transmembrane import into cytosol	calcium ion transmembrane transport	1.1214
120	GO:0051259	0.0061	protein complex oligomerization	protein-containing complex assembly	1.1172
121	GO:0034308	0.0061	primary alcohol metabolic process	alcohol metabolic process	1.1214
122	GO:0051495	0.0061	positive regulation of cytoskeleton organization	positive regulation of organelle organization	1.1154
123	GO:0120162	0.0061	positive regulation of cold-induced thermogenesis	positive regulation of metabolic process	1.1214
124	GO:0070588	0.0061	calcium ion transmembrane transport	calcium ion transport	1.1214
125	GO:0016239	0.0061	positive regulation of macroautophagy	positive regulation of autophagy	1.1214
126	GO:0120161	0.006	regulation of cold-induced thermogenesis	regulation of metabolic process	1.1214
127	GO:0046718	0.006	symbiont entry into host cell	symbiont entry into host	1.1214
128	GO:0044409	0.006	symbiont entry into host	biological process involved in interaction with host	1.1214
129	GO:0045582	0.006	positive regulation of T cell differentiation	regulation of T cell differentiation	1.1122
130	GO:0032543	0.006	mitochondrial translation	translation	1.1214
131	GO:0046395	0.006	carboxylic acid catabolic process	organic acid catabolic process	1.1116
132	GO:0016054	0.006	organic acid catabolic process	organic acid metabolic process	1.1116
133	GO:0050921	0.006	positive regulation of chemotaxis	positive regulation of response to external stimulus	1.1137
134	GO:0045165	0.006	cell fate commitment	cellular developmental process	1.1146
135	GO:0032273	0.006	positive regulation of protein polymerization	positive regulation of protein-containing complex assembly	1.1214
136	GO:0051701	0.006	biological process involved in interaction with host	biological process involved in symbiotic interaction	1.1136
137	GO:0006639	0.006	acylglycerol metabolic process	neutral lipid metabolic process	1.1214
138	GO:1903509,GO:0006638,GO:0030258,GO:0006644,GO:0046486	0.006	liposaccharide metabolic process,neutral lipid metabolic process,lipid modification,phospholipid metabolic process,glycerolipid metabolic process	lipid metabolic process	1.1162
139	GO:0016125,GO:0006694	0.006	sterol metabolic process,steroid biosynthetic process	steroid metabolic process	1.1165
140	GO:0007093,GO:0031570	0.006	mitotic cell cycle checkpoint signaling,DNA integrity checkpoint signaling	cell cycle checkpoint signaling	1.1126
141	GO:0044770,GO:0007059,GO:1903047	0.006	cell cycle phase transition,chromosome segregation,mitotic cell cycle process	cell cycle process	1.1157
142	GO:1901292	0.006	nucleoside phosphate catabolic process	nucleoside phosphate metabolic process	1.1214
143	GO:0048514	0.0059	blood vessel morphogenesis	tube morphogenesis	1.1214
144	GO:0046777	0.0059	protein autophosphorylation	protein phosphorylation	1.1136
145	GO:0008033	0.0059	tRNA processing	RNA processing	1.1129
146	GO:0032943	0.0059	mononuclear cell proliferation	leukocyte proliferation	1.1119
147	GO:0042770	0.0059	signal transduction in response to DNA damage	DNA damage response	1.1138
148	GO:0019318	0.0059	hexose metabolic process	monosaccharide metabolic process	1.1214
149	GO:0034655	0.0059	nucleobase-containing compound catabolic process	nucleobase-containing compound metabolic process	1.1146
150	GO:0007599	0.0059	hemostasis	regulation of body fluid levels	1.1214
151	GO:0008203	0.0059	cholesterol metabolic process	sterol metabolic process	1.1214
152	GO:0031589	0.0059	cell-substrate adhesion	cell adhesion	1.1144
153	GO:0006022	0.0059	aminoglycan metabolic process	macromolecule metabolic process	1.1214
154	GO:0002221	0.0059	pattern recognition receptor signaling pathway	innate immune response-activating signaling pathway	1.1214
155	GO:0046634	0.0059	regulation of alpha-beta T cell activation	regulation of T cell activation	1.1123
156	GO:1900182	0.0059	positive regulation of protein localization to nucleus	regulation of protein localization to nucleus	1.1214
157	GO:0007173	0.0058	epidermal growth factor receptor signaling pathway	ERBB signaling pathway	1.1214
158	GO:0001701	0.0058	in utero embryonic development	chordate embryonic development	1.1161
159	GO:0072523,GO:1901136,GO:0046434,GO:0044282	0.0058	purine-containing compound catabolic process,carbohydrate derivative catabolic process,organophosphate catabolic process,small molecule catabolic process	catabolic process	1.1169
160	GO:2000116	0.0058	regulation of cysteine-type endopeptidase activity	regulation of endopeptidase activity	1.1128
161	GO:1903131,GO:0002573	0.0058	mononuclear cell differentiation,myeloid leukocyte differentiation	leukocyte differentiation	1.114
162	GO:0000075	0.0058	cell cycle checkpoint signaling	intracellular signal transduction	1.1147
163	GO:0045104	0.0058	intermediate filament cytoskeleton organization	cytoskeleton organization	1.1214
164	GO:0014706	0.0058	striated muscle tissue development	muscle tissue development	1.1214
165	GO:0007596	0.0058	blood coagulation	hemostasis	1.1214
166	GO:0030183,GO:0030217	0.0057	B cell differentiation,T cell differentiation	lymphocyte differentiation	1.1176
167	GO:0006402	0.0057	mRNA catabolic process	RNA catabolic process	1.1123
168	GO:0030203	0.0057	glycosaminoglycan metabolic process	aminoglycan metabolic process	1.1214
169	GO:0030098	0.0057	lymphocyte differentiation	lymphocyte activation	1.1167
170	GO:0006401	0.0057	RNA catabolic process	RNA metabolic process	1.1147
171	GO:0043009	0.0057	chordate embryonic development	embryo development ending in birth or egg hatching	1.1161
172	GO:0009792	0.0057	embryo development ending in birth or egg hatching	embryo development	1.1166
173	GO:0009790	0.0057	embryo development	multicellular organism development	1.1166
174	GO:0050673,GO:0070661	0.0056	epithelial cell proliferation,leukocyte proliferation	cell population proliferation	1.1173
175	GO:0008286,GO:0038127,GO:0008543	0.0056	insulin receptor signaling pathway,ERBB signaling pathway,fibroblast growth factor receptor signaling pathway	cell surface receptor protein tyrosine kinase signaling pathway	1.1214
176	GO:0140694	0.0055	membraneless organelle assembly	organelle assembly	1.1129
177	GO:0035108	0.0054	limb morphogenesis	appendage morphogenesis	1.1214
