# Supplementary material for: Constructing the human brain metabolic connectome with MR spectroscopic imaging reveals cerebral biochemical organization
Source: Nat Commun. 2025 Dec 22;16:11344. doi: 10.1038/s41467-025-66124-w (PMC12727723; doi:10.1038/s41467-025-66124-w)
Supplement: Supplementary file 5 — Supplementary Data 3 [file 41467_2025_66124_MOESM5_ESM.csv]

ID	Names	Parent Term	Contribution	n genes
GO:0120036	plasma membrane bounded cell projection organization	cell projection organization	0.884436955901502	147
GO:0051301,GO:0007163,GO:0007272,GO:0008283,GO:0007154,GO:0008037	cell division,establishment or maintenance of cell polarity,ensheathment of neurons,cell population proliferation,cell communication,cell recognition	cellular process	0.875999870403543	114
GO:0009914,GO:0015695,GO:0015698,GO:0098657,GO:0015748,GO:0006865	hormone transport,organic cation transport,inorganic anion transport,import into cell,organophosphate ester transport,amino acid transport	transport	0.863334564122797	95
GO:0042752,GO:0023052	regulation of circadian rhythm,signaling	regulation of biological process	0.829745159639933	249
GO:0030001	metal ion transport	monoatomic cation transport	0.827341020945277	99
GO:0050817,GO:0007275,GO:0048871,GO:0001503,GO:0007610	coagulation,multicellular organism development,multicellular organismal-level homeostasis,ossification,behavior	multicellular organismal process	0.823142172353114	122
GO:0006816,GO:0006814,GO:0006813	calcium ion transport,sodium ion transport,potassium ion transport	metal ion transport	0.793115547683348	168
GO:0031175	neuron projection development	plasma membrane bounded cell projection organization	0.768412203993146	132
GO:0099536	synaptic signaling	cell-cell signaling	0.756839050718755	104
GO:0035725	sodium ion transmembrane transport	sodium ion transport	0.752926635377194	114
GO:0099537	trans-synaptic signaling	synaptic signaling	0.740364715371245	164
GO:0007267	cell-cell signaling	cell communication	0.739862543232717	93
GO:0001508,GO:0060078	action potential,regulation of postsynaptic membrane potential	regulation of membrane potential	0.734433910857313	104
GO:0071805	potassium ion transmembrane transport	potassium ion transport	0.733785607896997	421
GO:0098916	anterograde trans-synaptic signaling	trans-synaptic signaling	0.733284810001256	187
GO:0007268	chemical synaptic transmission	anterograde trans-synaptic signaling	0.733284810001256	858
GO:1902414,GO:1990778,GO:0072657	protein localization to cell junction,protein localization to cell periphery,protein localization to membrane	protein localization	0.707464343279851	384
GO:0007611	learning or memory	behavior	0.704210119304211	211
GO:0098739	import across plasma membrane	transmembrane transport	0.698702644051052	312
GO:0007612,GO:0007613	learning,memory	learning or memory	0.695185675251736	99
GO:0034330,GO:0045229,GO:0043062	cell junction organization,external encapsulating structure organization,extracellular structure organization	cellular component organization	0.694889427190737	92
GO:0034329	cell junction assembly	cellular component assembly	0.693790313013726	280
GO:0097485	neuron projection guidance	neuron projection development	0.687130825544302	106
GO:0007411	axon guidance	neuron projection guidance	0.686372530308926	143
GO:0007416	synapse assembly	cell junction assembly	0.683379000227746	269
GO:0050905	neuromuscular process	nervous system process	0.683352358065692	95
GO:0030198	extracellular matrix organization	extracellular structure organization	0.681994649500045	221
GO:0023061	signal release	secretion by cell	0.681017023202696	292
GO:0045444,GO:0022008,GO:0010001,GO:0030182,GO:0002521,GO:0001649,GO:0030855,GO:0030099	fat cell differentiation,neurogenesis,glial cell differentiation,neuron differentiation,leukocyte differentiation,osteoblast differentiation,epithelial cell differentiation,myeloid cell differentiation	cell differentiation	0.677107217347656	560
GO:0097191,GO:0007229,GO:0016055	extrinsic apoptotic signaling pathway,integrin-mediated signaling pathway,Wnt signaling pathway	cell surface receptor signaling pathway	0.674863079747062	160
GO:0010811	positive regulation of cell-substrate adhesion	regulation of cell-substrate adhesion	0.67151269300233	605
GO:0046496	nicotinamide nucleotide metabolic process	pyridine nucleotide metabolic process	0.66873347185662	166
GO:0006820	monoatomic anion transport	monoatomic ion transport	0.667998769080203	146
GO:0035107,GO:0048598,GO:0000902,GO:0009887	appendage morphogenesis,embryonic morphogenesis,cell morphogenesis,animal organ morphogenesis	anatomical structure morphogenesis	0.663372973166848	592
GO:0006821,GO:0098656	chloride transport,monoatomic anion transmembrane transport	monoatomic anion transport	0.662832912939254	396
GO:0050808	synapse organization	cell junction organization	0.657782766004628	1332
GO:0010508,GO:2000060	positive regulation of autophagy,positive regulation of ubiquitin-dependent protein catabolic process	positive regulation of catabolic process	0.656761584999227	109
GO:0014074	response to purine-containing compound	response to organic cyclic compound	0.655287470369365	255
GO:0098661	inorganic anion transmembrane transport	inorganic anion transport	0.654220891960722	263
GO:1902476	chloride transmembrane transport	chloride transport	0.651576020562383	300
GO:0019362,GO:0009166	pyridine nucleotide metabolic process,nucleotide catabolic process	nucleotide metabolic process	0.651505552298054	887
GO:0055074	calcium ion homeostasis	monoatomic cation homeostasis	0.649538796500054	214
GO:0007188	adenylate cyclase-modulating G protein-coupled receptor signaling pathway	G protein-coupled receptor signaling pathway	0.649482415441344	473
GO:0030010	establishment of cell polarity	establishment or maintenance of cell polarity	0.647461922593373	342
GO:0008366	axon ensheathment	ensheathment of neurons	0.646536211690096	278
GO:0060249,GO:0048872	anatomical structure homeostasis,homeostasis of number of cells	multicellular organismal-level homeostasis	0.646075634218479	724
GO:0031032	actomyosin structure organization	actin cytoskeleton organization	0.644694258752015	165
GO:0006897	endocytosis	vesicle-mediated transport	0.644619428326215	1909
GO:0050770	regulation of axonogenesis	regulation of neuron projection development	0.643789619529106	113
GO:0007623	circadian rhythm	rhythmic process	0.642223472266734	210
GO:0001894	tissue homeostasis	anatomical structure homeostasis	0.640155174391943	95
GO:0010467	gene expression	macromolecule biosynthetic process	0.639173671022236	95
GO:0048562,GO:0042476	embryonic organ morphogenesis,odontogenesis	animal organ morphogenesis	0.638752063914622	134
GO:0097190	apoptotic signaling pathway	signal transduction	0.638646636616452	234
GO:0072524,GO:0070085	pyridine-containing compound metabolic process,glycosylation	metabolic process	0.638311787098805	213
GO:1903076	regulation of protein localization to plasma membrane	regulation of protein localization to cell periphery	0.638236378028867	95
GO:0050731	positive regulation of peptidyl-tyrosine phosphorylation	positive regulation of protein phosphorylation	0.638028656192174	91
GO:0030148	sphingolipid biosynthetic process	sphingolipid metabolic process	0.637944818619424	276
GO:0006520	amino acid metabolic process	primary metabolic process	0.6377928372859	93
GO:0046328	regulation of JNK cascade	regulation of MAPK cascade	0.637136974931946	120
GO:0007088	regulation of mitotic nuclear division	regulation of mitotic cell cycle	0.636626412284086	94
GO:0006874	intracellular calcium ion homeostasis	intracellular monoatomic cation homeostasis	0.635939359597215	123
GO:0018205	peptidyl-lysine modification	peptidyl-amino acid modification	0.635778548405613	132
GO:0002698	negative regulation of immune effector process	negative regulation of immune system process	0.635005317132742	201
GO:0006892	post-Golgi vesicle-mediated transport	Golgi vesicle transport	0.634324087335614	168
GO:0006195	purine nucleotide catabolic process	purine nucleotide metabolic process	0.634065718833665	257
GO:0060070	canonical Wnt signaling pathway	Wnt signaling pathway	0.633971408580941	91
GO:0042552	myelination	axon ensheathment	0.633870206646503	228
GO:0006468	protein phosphorylation	phosphorylation	0.633356390866296	366
GO:0008306	associative learning	learning	0.633162324315828	117
GO:0001578	microtubule bundle formation	microtubule cytoskeleton organization	0.633137179161053	584
GO:0031334	positive regulation of protein-containing complex assembly	regulation of protein-containing complex assembly	0.633032017118884	237
GO:0001501,GO:0007417	skeletal system development,central nervous system development	system development	0.632839598830043	222
GO:0010821	regulation of mitochondrion organization	regulation of organelle organization	0.632517542664796	209
GO:0001654	eye development	sensory organ development	0.632018588924721	115
GO:0045995	regulation of embryonic development	regulation of multicellular organismal development	0.630869987000526	171
GO:0016051,GO:0005996,GO:0016052	carbohydrate biosynthetic process,monosaccharide metabolic process,carbohydrate catabolic process	carbohydrate metabolic process	0.629676487896114	356
GO:0060560	developmental growth involved in morphogenesis	developmental growth	0.628111240815032	550
GO:0046467,GO:0006664	membrane lipid biosynthetic process,glycolipid metabolic process	membrane lipid metabolic process	0.627876727720916	93
GO:0009612	response to mechanical stimulus	response to external stimulus	0.627319488738848	157
GO:0046683	response to organophosphorus	response to chemical	0.626858652064799	229
GO:2000058	regulation of ubiquitin-dependent protein catabolic process	regulation of catabolic process	0.62682602181009	654
GO:0007423,GO:0048568,GO:0001822	sensory organ development,embryonic organ development,kidney development	animal organ development	0.62665959911653	161
GO:1903052	positive regulation of proteolysis involved in protein catabolic process	positive regulation of proteolysis	0.626497091086653	161
GO:1901800	positive regulation of proteasomal protein catabolic process	positive regulation of protein catabolic process	0.62501288858004	234
GO:0051225	spindle assembly	spindle organization	0.624902136032873	1419
GO:0050848	regulation of calcium-mediated signaling	regulation of intracellular signal transduction	0.624463197223141	323
GO:1903900	regulation of viral life cycle	regulation of viral process	0.624411904901268	125
GO:1900180,GO:1904375	regulation of protein localization to nucleus,regulation of protein localization to cell periphery	regulation of protein localization	0.62416445513776	133
GO:1902905	positive regulation of supramolecular fiber organization	positive regulation of cellular component organization	0.62404506229784	110
GO:0001525,GO:0035148	angiogenesis,tube formation	anatomical structure formation involved in morphogenesis	0.623454422671471	224
GO:0072659	protein localization to plasma membrane	protein localization to membrane	0.623438553306266	223
GO:0051262,GO:0051260	protein tetramerization,protein homooligomerization	protein complex oligomerization	0.623410543484143	96
GO:0044772	mitotic cell cycle phase transition	cell cycle phase transition	0.622295126900713	329
GO:0045621	positive regulation of lymphocyte differentiation	regulation of lymphocyte differentiation	0.622160102710556	134
GO:0060537,GO:0031214,GO:0060429,GO:0008544	muscle tissue development,biomineral tissue development,epithelium development,epidermis development	tissue development	0.621962578222685	178
GO:0016311,GO:0016310	dephosphorylation,phosphorylation	phosphate-containing compound metabolic process	0.621564150344467	262
GO:0007264	small GTPase-mediated signal transduction	intracellular signaling cassette	0.621367964603503	228
GO:0006400	tRNA modification	tRNA processing	0.620827865091261	228
GO:0061387	regulation of extent of cell growth	regulation of cell growth	0.620390001317595	115
GO:0046879	hormone secretion	hormone transport	0.620127383915009	571
GO:0046330	positive regulation of JNK cascade	positive regulation of MAPK cascade	0.618019416871041	233
GO:0009411	response to UV	response to light stimulus	0.617964076728328	385
GO:0002687	positive regulation of leukocyte migration	positive regulation of immune system process	0.616044471093186	480
GO:0000018	regulation of DNA recombination	regulation of DNA metabolic process	0.615338559915946	97
GO:0006006	glucose metabolic process	hexose metabolic process	0.613342725757815	96
GO:0008654	phospholipid biosynthetic process	phospholipid metabolic process	0.612575450849329	252
GO:0030097,GO:0055001,GO:0048666	hemopoiesis,muscle cell development,neuron development	cell development	0.61213357240123	176
GO:0032434	regulation of proteasomal ubiquitin-dependent protein catabolic process	regulation of proteasomal protein catabolic process	0.611751494934576	151
GO:0007189	adenylate cyclase-activating G protein-coupled receptor signaling pathway	adenylate cyclase-modulating G protein-coupled receptor signaling pathway	0.611719967824775	101
GO:0006470	protein dephosphorylation	dephosphorylation	0.611018780032968	185
GO:0001764,GO:0001667	neuron migration,ameboidal-type cell migration	cell migration	0.610792812872263	114
GO:0050878	regulation of body fluid levels	regulation of biological quality	0.610299600701025	116
GO:0046822	regulation of nucleocytoplasmic transport	regulation of intracellular transport	0.610078191320679	92
GO:0000077	DNA damage checkpoint signaling	DNA integrity checkpoint signaling	0.609968473254952	137
GO:0048511	rhythmic process	biological_process	0.609521836941512	145
GO:0050730	regulation of peptidyl-tyrosine phosphorylation	regulation of protein phosphorylation	0.60942318349233	166
GO:0016241	regulation of macroautophagy	regulation of autophagy	0.609150269174685	271
GO:0097553	calcium ion transmembrane import into cytosol	calcium ion transmembrane transport	0.608462310252961	236
GO:0051259	protein complex oligomerization	protein-containing complex assembly	0.608396944081396	496
GO:0034308	primary alcohol metabolic process	alcohol metabolic process	0.608157961787859	196
GO:0051495	positive regulation of cytoskeleton organization	positive regulation of organelle organization	0.607841815569315	144
GO:0120162	positive regulation of cold-induced thermogenesis	positive regulation of metabolic process	0.607271411258392	270
GO:0070588	calcium ion transmembrane transport	calcium ion transport	0.607256741387041	90
GO:0016239	positive regulation of macroautophagy	positive regulation of autophagy	0.606612391761241	119
GO:0120161	regulation of cold-induced thermogenesis	regulation of metabolic process	0.60493697113696	141
GO:0046718	symbiont entry into host cell	symbiont entry into host	0.604907650549769	138
GO:0044409	symbiont entry into host	biological process involved in interaction with host	0.604907650549769	122
GO:0045582	positive regulation of T cell differentiation	regulation of T cell differentiation	0.604729139066207	121
GO:0032543	mitochondrial translation	translation	0.603953413451464	191
GO:0046395	carboxylic acid catabolic process	organic acid catabolic process	0.603765021859493	716
GO:0016054	organic acid catabolic process	organic acid metabolic process	0.603765021859493	279
GO:0050921	positive regulation of chemotaxis	positive regulation of response to external stimulus	0.603234956630949	100
GO:0045165	cell fate commitment	cellular developmental process	0.602096502039623	171
GO:0032273	positive regulation of protein polymerization	positive regulation of protein-containing complex assembly	0.601186252521246	99
GO:0051701	biological process involved in interaction with host	biological process involved in symbiotic interaction	0.601181719378446	126
GO:0006639	acylglycerol metabolic process	neutral lipid metabolic process	0.601119334564026	129
GO:1903509,GO:0006638,GO:0030258,GO:0006644,GO:0046486	liposaccharide metabolic process,neutral lipid metabolic process,lipid modification,phospholipid metabolic process,glycerolipid metabolic process	lipid metabolic process	0.597792727430629	99
GO:0016125,GO:0006694	sterol metabolic process,steroid biosynthetic process	steroid metabolic process	0.597148521333463	119
GO:0007093,GO:0031570	mitotic cell cycle checkpoint signaling,DNA integrity checkpoint signaling	cell cycle checkpoint signaling	0.595956422125377	136
GO:0044770,GO:0007059,GO:1903047	cell cycle phase transition,chromosome segregation,mitotic cell cycle process	cell cycle process	0.595668808769229	212
GO:1901292	nucleoside phosphate catabolic process	nucleoside phosphate metabolic process	0.595064665216805	151
GO:0048514	blood vessel morphogenesis	tube morphogenesis	0.59451631002454	120
GO:0046777	protein autophosphorylation	protein phosphorylation	0.593681664475315	91
GO:0008033	tRNA processing	RNA processing	0.593411466639809	142
GO:0032943	mononuclear cell proliferation	leukocyte proliferation	0.59086553413929	116
GO:0042770	signal transduction in response to DNA damage	DNA damage response	0.59037099884186	131
GO:0019318	hexose metabolic process	monosaccharide metabolic process	0.589180998165961	290
GO:0034655	nucleobase-containing compound catabolic process	nucleobase-containing compound metabolic process	0.589078601796394	117
GO:0007599	hemostasis	regulation of body fluid levels	0.588070115677802	94
GO:0008203	cholesterol metabolic process	sterol metabolic process	0.587872588036159	155
GO:0031589	cell-substrate adhesion	cell adhesion	0.58700926960949	204
GO:0006022	aminoglycan metabolic process	macromolecule metabolic process	0.586883920066528	132
GO:0002221	pattern recognition receptor signaling pathway	innate immune response-activating signaling pathway	0.586386008893425	134
GO:0046634	regulation of alpha-beta T cell activation	regulation of T cell activation	0.585879307273868	209
GO:1900182	positive regulation of protein localization to nucleus	regulation of protein localization to nucleus	0.585505024527705	154
GO:0007173	epidermal growth factor receptor signaling pathway	ERBB signaling pathway	0.580527545606813	149
GO:0001701	in utero embryonic development	chordate embryonic development	0.580355820396838	138
GO:0072523,GO:1901136,GO:0046434,GO:0044282	purine-containing compound catabolic process,carbohydrate derivative catabolic process,organophosphate catabolic process,small molecule catabolic process	catabolic process	0.580016482566603	164
GO:2000116	regulation of cysteine-type endopeptidase activity	regulation of endopeptidase activity	0.579702504707857	100
GO:1903131,GO:0002573	mononuclear cell differentiation,myeloid leukocyte differentiation	leukocyte differentiation	0.577438631231669	321
GO:0000075	cell cycle checkpoint signaling	intracellular signal transduction	0.57659867804381	151
GO:0045104	intermediate filament cytoskeleton organization	cytoskeleton organization	0.575858757712489	106
GO:0014706	striated muscle tissue development	muscle tissue development	0.575682997677784	94
GO:0007596	blood coagulation	hemostasis	0.575401986998803	183
GO:0030183,GO:0030217	B cell differentiation,T cell differentiation	lymphocyte differentiation	0.574480387986731	120
GO:0006402	mRNA catabolic process	RNA catabolic process	0.57154723160458	106
GO:0030203	glycosaminoglycan metabolic process	aminoglycan metabolic process	0.571112327175105	333
GO:0030098	lymphocyte differentiation	lymphocyte activation	0.570350375885803	293
GO:0006401	RNA catabolic process	RNA metabolic process	0.569094799534381	92
GO:0043009	chordate embryonic development	embryo development ending in birth or egg hatching	0.567963312696451	489
GO:0009792	embryo development ending in birth or egg hatching	embryo development	0.566827669200592	312
GO:0009790	embryo development	multicellular organism development	0.566827669200592	94
GO:0050673,GO:0070661	epithelial cell proliferation,leukocyte proliferation	cell population proliferation	0.562496827368036	164
GO:0008286,GO:0038127,GO:0008543	insulin receptor signaling pathway,ERBB signaling pathway,fibroblast growth factor receptor signaling pathway	cell surface receptor protein tyrosine kinase signaling pathway	0.556378821781495	1082
GO:0140694	membraneless organelle assembly	organelle assembly	0.552938608164893	93
GO:0035108	limb morphogenesis	appendage morphogenesis	0.539240960590565	438
